# Supplementary material for: Anti-Adhesion and Antibiofilm Activity of Eruca sativa Miller Extract Targeting Cell Adhesion Proteins of Food-Borne Bacteria as a Potential Mechanism: Combined In Vitro-In Silico Approach
Source: Plants (Basel). 2022 Feb 24;11(5):610. doi: 10.3390/plants11050610 (PMC8912376; doi:10.3390/plants11050610)
Supplement: Supplementary file 1 [file plants-11-00610-s001.zip]

Archive with 2 entries (2 files):
- S2.pdf
- Supplementary File (S1).pdf
